# Supplementary material for: The OvarianTag™ Biomarker Panel Emerges as a Prognostic Tool to Guide Clinical Decisions in Cisplatin-Based Treatment of Epithelial Ovarian Cancer
Source: Int J Mol Sci. 2025 Aug 29;26(17):8393. doi: 10.3390/ijms26178393 (PMC12428831; doi:10.3390/ijms26178393)
Supplement: Supplementary file 1 [file ijms-26-08393-s001.zip]

Archive with 1 entries (1 files):
- ijms-3508707-supplementary.pdf
